# Supplementary material for: Datasets on factors influencing the urban environmental quality of intra-urban motor parks across density areas of Lagos metropolis
Source: Data Brief. 2018 Jul 3;19:2109–18. doi: 10.1016/j.dib.2018.06.116 (PMC6141441; doi:10.1016/j.dib.2018.06.116)
Supplement: Supplementary file 2 — Supplementary Data 1. [file mmc2.zip]

Archive with 4 entries (4 files):
- Supplementary DATA/~$TABRIEF_hilary_akinola_3.docx
- Supplementary DATA/ibeju likki real.sav treated.sav
- Supplementary DATA/ifako real.sav
- Supplementary DATA/ikeja - treated.sav
